# Supplementary material for: The Use of Salvage Chemotherapy for Patients with Relapsed Testicular Germ Cell Tumor (GCT) in Canada: A National Survey
Source: Curr Oncol. 2023 Jun 27;30(7):6166–76. doi: 10.3390/curroncol30070458 (PMC10378146; doi:10.3390/curroncol30070458)
Supplement: Supplementary file 1 [file curroncol-30-00458-s001.zip]

Archive with 1 entries (1 files):
- curroncol-2447443-supplementary.pdf
